# Supplementary material for: Reversible Diels–Alder Addition to Fullerenes: A Study of Dimethylanthracene with H2@C60
Source: Nanomaterials (Basel). 2022 May 13;12(10):1667. doi: 10.3390/nano12101667 (PMC9144212; doi:10.3390/nano12101667)
Supplement: Supplementary file 1 [file nanomaterials-12-01667-s001.zip]

Archive with 1 entries (1 files):
- nanomaterials-1681349-supplementary.pdf
